# Supplementary material for: Water carrying in hills of Nepal–associations with women’s musculoskeletal disorders, uterine prolapse, and spontaneous abortions
Source: PLoS One. 2022 Jun 23;17(6):e0269926. doi: 10.1371/journal.pone.0269926 (PMC9223305; doi:10.1371/journal.pone.0269926)
Supplement: S1 Questionnaire — (XLSX) [file pone.0269926.s001.xlsx]

## Sheet: survey
Questionnaire, Health Examination Form, Observation Form
in blue	= recoded or calculated variable
Variable	Question	Answer	Lable Answer	Question Nepali	Answer	Lable Answer Nepali
Quantitative Questionnnaire
interviewer	Name of interviewer	text	blinded	अन्तर्वार्ता लिने ब्यक्तीको नाम:	text
householdno	Enter the household no (HHID)	integer		घरधुरी नं	integer
Participant_ID		integer			integer
family_role	Please select family role	1	Mother-in-law	कृपैया परिवारमा तपाईको भूमिका चयन गर्नुहोस।	1	सासू
		2	Main participant with mother-in-law	सासूको साथमा मुख्य सहभागी	2	बुहारी
		3	Main participant without mother-in-law	सासू बिना मुख्य सहभागी	3	मुख्य सहभागीसंग अन्तरबार्ता गर्दा सासुसंग छैनन्।
family_role_binary		1	Mother in law	सासू	1
		2	Main participant	मुख्य सहभागी	2
age	How old were you in your last birthday?	integer		तपाईको गएको जम्न दिनमा तपाई कति बर्सको हुनुहुन्थ्यो?	integer
education_interviewee	What is the highest level of your education?			तपाईले कति सम्म पढ्नु भएको छ?
		1	Illiterate	निरक्षर	1	निरक्षर
		2	Informal education	अनौपचारिक शिक्षा	2	अनौपचारिक शिक्षा
		3	Pre-primary	१ कक्षा सम्म	3	१ कक्षा सम्म
		4	Primary passed	५ कक्षा सम्म	4	५ कक्षा सम्म
		5	Lower secondary passed	८ कक्षा सम्म	5	८ कक्षा सम्म
		6	Secondary	१० कक्षा सम्म	6	१० कक्षा सम्म
		7	Higher secondary and above	१२ वा माथि	7	१२ वा माथि
education_husband	What is the level of education of your husband?			तपाईंको श्रीमानले कति कक्षासम्म पढ्नु भएको छ?
		1	Illiterate	निरक्षर	1	निरक्षर
		2	Informal education	अनौपचारिक शिक्षा	2	अनौपचारिक शिक्षा
		3	Pre-primary	१ कक्षा सम्म	3	१ कक्षा सम्म
		4	Primary passed	५ कक्षा सम्म	4	५ कक्षा सम्म
		5	Lower secondary passed	८ कक्षा सम्म	5	८ कक्षा सम्म
		6	Secondary	१० कक्षा सम्म	6	१० कक्षा सम्म
		7	Higher secondary and above	१२ वा माथि	7	१२ वा माथि
district	Please select the district			जिल्ला/कृपया जिल्ला छान्नुहोस्।
		1	Kavrepalanchowk	काभ्रेपलान्चोक	1	काभ्रेपलान्चोक
		2	Sindhupalanchowk	सिन्धुपाल्चोक	2	सिन्धुपाल्चोक
vdc_municipality	Enter the name of the VDC			गा.वि.स. को नाम प्रविष्ट गर्नुहोस्।
		1	Salambhu	सलम्बु	1	सलम्बु
		2	Bolde Phediche	बोल्दे फेदिचे	2	बोल्दे फेदिचे
		3	Baluwa	बालुवा	3	बालुवा
		4	Bahunipati	बहुनिपाटी	4	बहुनिपाटी
		5	Kattike Deurali	कात्तिके देउराली	5	कात्तिके देउराली
		other	other		other	अन्य
BMI	Body mass index	integer			integer
BMI_categories	Body mass index categories	integer			integer
Reproduction & family relation
age@receivedfirstchild	Age at birth of first child	integer			integer
people_adult	How many adults above 18 years live in the household?	integer		१८ बर्ष भन्दा माथिका कति वयस्कहरू घरमा बस्नुहुन्छ ?	integer
nopregnancies	How many pregnancies have you had?	integer		तपाई कति पटक गर्भवती हुनुभएको छ?	integer
parity	Parity (i.e number of completed pregnancies)	integer		गर्भधारण संख्या	integer
childrenyesno	Do you have children now?			के तपाई संग बच्चाहरु छन्?
		1, 0	yes, no	छ/छैन	1, 0	छ/छैन
ageyoungestchild	Mention the age to the youngest child	text		कान्छो बच्चाको उमेर उल्लेख गर्नुहोस्।	text
agefirstchild	Mention the age of first child.	text		पहिलो बच्चाको उमेरको जानकारी दिनुहोस	text
living	Number of living children	integer		जीवित बच्चाहरु	integer
nr_fetus_or_child_lost	Number of fetus or children lost	integer			integer
child_mortality	child_mortality	integer			integer
hh_children	How many children are 6 to 18 years in this household?	integer		तपाईको घरमा ६-१८ बर्सको उमेरको कति जना बच्चाहरु छन्	integer
hh_children_u5	How many children are below the age of 5?	integer		कति जना बच्चाहरु ५ वर्ष वा मुनिको छन्?	integer
married	Are you married?			तपाई विवाहित हुनुहुन्छ?
		1,0	yes, no		1,0	हो/ होइन
maritalstatus	What is your marital status?			तपाईको बैवाहिक अवस्था के हो?
		1	Living together with husband		1	श्रीमानसँग बस्दै
		2	Husband is not living together		2	श्रीमानसँग छुत्तेर बसेको
		3	Widow		3	विधवा
		4	Divorced		4	सम्बन्धविच्छेद भएको
		5	Others		5	अन्य
ageofmarriage	At what age did you marry?	integer		तपाईले कति बर्षको उमेरमा विवाह गर्नुभएको हो?	integer
currently_living	With whom you are currently living?			यदि बस्नुहुन्न भने, तपाईं अहिले को सँग बस्नुहुन्छ?
		1	Mother in law		1	सासु आमा
		3	Biological Mother		3	आफ्नै आमा
		2	alone		2	एकल
		other	Other		other	अन्य
live_husband	Where does your husband live currently?			हाल तपाईंको श्रीमान कता बस्नुहुन्छ?
		1	Kathmandu		1	काठमाडौँ
		2	Other place in Nepal		2	नेपाल को अन्य ठाउँ
		3	India		3	भारत
		4	Arab States		4	अरब राज्य
		5	Other place abroad		5	अन्य स्थान/विदेशमा
occupation_husband	What is the occupation of your husband?	1	Agriculture	तपाईंको श्रीमानको पेशा के हो?	1	कृषि
		2	Small business		2	सानो व्यवसाय
		3	Daily labourer		3	दैनिक मजदुरी
		4	Retired with pension		4	पेन्सनसंग रिटायर्ड
		5	employed		5	रोजगारी
		6	Government service		6	सरकारी जागिर
		7	Other independent work		7	अन्य स्वतन्त्र काम
		8	None		8	कुनै पनि छैन
		other	Other		other	अन्य ठाउँ
ecoactivity	Are you involved in economic activities?	1,0	yes, no	तपाईं आर्थिक गतिविधिमा संलग्न हुनुहुन्छ?	1,0	छु/छैन
employment	If yes, what is the main source of your income?	1	Agriculture	यदि छ भने, तपाईंको आम्दानीको मुख्य स्रोत के हो?	1	कृषि
		2	Small business		2	सानो व्यवसाय
		3	Daily labourer		3	दैनिक मजदुरी/ज्यालादारी
		4	Retired with pension		4	पेनसन लिएर अवकाश प्राप्त
		5	employed		5	रोजगारी
		6	Government service		6	सरकारी जागिर
		7	Other independent work		7	अन्य स्वतन्त्र काम
		8	None		8	केहि पनि छैन
		other	Other		other	अन्य
finaldecision1	Who takes the final decision in your family for buying household goods?			घरका सामानहरू किन्नको लागि तपाईंको परिवारमा अन्तिम निर्णय कसले लिन्छ?
		1	Self		1	आफै
		2	Self and Husband		2	म र श्रीमान
		3	Husband only		3	श्रीमानले मात्रै
		4	Mother in law		4	सासु
		5	Father in law		5	ससुरा
		6	Other family members		6	अन्य परिवारका सदश्य
Wealth Index
ownitems	Does anyone from your household own/ have any of these items?			के तपाइको परिवारको सदस्यसंग उल्लेखित सामाग्री मध्ये केही उपलब्ध छ?
		1	Radio		1	रेडियो
		2	TV		2	टिभी
		3	Solar Panel		3	सौर प्यानल
		4	Mobile phone		4	मोबाइल फोन
		5	Bicycle		5	साइकल
		6	Motor bike		6	मोटर बाइक
		7	Car		7	कार
		8	Fridge		8	फ्रिज
		9	Watch		9	घडी
		10	None of these		10	यी मध्ये कुनै पनि छैन
fuel	What kind of fuel do you use MAINLY for cooking?			खाना पकाउनको लागि कुन ऊर्जाको प्रयोग गर्नुहुन्छ ?
		1	Wood		1	काठ
		2	Charcoal		2	चारकोल
		3	Kerosene		3	मट्टीतेल
		4	Gas		4	ग्यास
		5	Electricity		5	बिजुली
owner_house	Are you the owner of your house?	2	Own house		2	आफ्नै घर
		1	Rent house		1	भाडाको घर
rooms	How many rooms does your house have?	integer		तपाईको घरमा कतिवटा कोठाहरु छन्?	integer
landownership	How much land does your family own? (in Ropanis)	integer		तपाइको परिवारमा कति रोपनी जग्गा छन्?	integer
average_expenditure	What is the average expenditure of your family per month? (in NRs)			तपाईको परिवारको औशतमा मासिक खर्च कति हुन्छ?
		1	Less than 2400 Rs.		1	रु २००० भन्दा कम
		2	2500 to 4800 Rs.		2	रु २५०० देखि ४८०० सम्म
		3	4900 to 9600 Rs.		3	रु ४९०० देखि ९६०० सम्म
		4	9700 to 24000 Rs.		4	रु ९७०० देखि २४००० सम्म
		5	>25000 Rs.		5	रु २५०००
FAC1	Factor score 1	integer			integer	फ्याक्टर स्कोर १
FAC2	Factor score 2	integer			integer	फ्याक्टर स्कोर २
FAC3	Factor score 3	integer			integer	फ्याक्टर स्कोर ३
FAC4	Factor score 4	integer			integer	फ्याक्टर स्कोर ४
NSI	(Fact1%/47.3%) *(Fact1 score)+(Fact2%/47.3%)*(Fact2 score)+(Fact3%/47.3%) *(Fact3 score)+(Fact4%/47.3%) *(Fact4 score)	integer			integer
WealthIndex_maininterviewees	Wealth Index_maininterviewees	integer		धन सूचक- मुख्य अन्तर्वार्ताकर्मी	integer
Wealth_Index_all	Wealth_Index_all	integer			integer
Wealth_Index_Quintiles	Wealth_Index_Quintiles	1	poorest quintile		1	अति गरिब
		2			2
		3			3
		4			4
		5	richest quintile		5	अति धनि
Water carrying				पानी बोक्ने सम्बन्धमा
responsible_water	Who in your family is MAINLY responsible for collecting water for domestic use?			घरेलु प्रयोगको लागि पानी संकलनगर्न तपाईंको परिवारमा मुख्यतया को जिम्मेवार छ?
		1	Myself		1	म आफैं
		2	Husband		2	श्रीमान
		3	Mother in law		3	सासु
		4	Father in law		4	ससुरा
		5	Daughters		5	छोरीहरु
		6	Sons		6	छोराहरु
		7	Other		7	अन्य
water_assurance_oth	Who else in your household helps with water carrying?			तपाईंको परिवारमा अन्य कसैले पानी बोक्न सहयोग गर्दछ?
		2	Husband		2	श्रीमान
		3	Mother in law		3	सासु
		4	Father in law		4	ससुरा
		5	Daughters		5	छोरीहरु
		6	Sons		6	छोराहरु
		7	Other		7	अन्य
		8	Nobody helps		8	कसैले सहयोग गर्दैन
water_assurance_husband	Husband helps with daily transport	1, 0	yes, no	श्रीमानले दैनिक पानी बोक्न र ओसार्न मद्दत गर्नुहुन्छ।	1, 0	गर्छ/गर्दैनन्
water_assurance_motherinlaw	Motherinlaw helps with daily transport	1, 0	yes, no	सासुले दैनिक पानी बोक्न र ओसार्न मद्दत गर्नुहुन्छ।	1, 0	गर्छ/गर्दैनन्
water_assurance_fatherinlaw	Fatherinlaw helps with daily transport	1, 0	yes, no	ससुराले दैनिक पानी बोक्न र ओसार्न मद्दत गर्नुहुन्छ।	1, 0	गर्छ/गर्दैनन्
water_assurance_daughers	Daughers helps with daily transport	1, 0	yes, no	छोरीले दैनिक पानी बोक्न र ओसार्न मद्दत गर्दछ।	1, 0	गर्छ/गर्दैनन्
water_assurance_sons	Sons helps with daily transport	1, 0	yes, no	छोराले दैनिक पानी बोक्न र ओसार्न मद्दत गर्दछ।	1, 0	गर्छ/गर्दैनन्
water_assurance_other	Other helps with daily transport	1, 0	yes, no	अन्य कोहिले दैनिक पानी बोक्न र ओसार्न मद्दत गर्नुहुन्छ।	1, 0	गर्छ/गर्दैनन्
water_assurance_nobodyhelps	Nobodyhelps helps with daily transport	1, 0	yes, no	दैनिक पानी बोक्न र ओसार्नका लागि कसैले पनि सहयोग गर्दैन।	1, 0	गर्छ/गर्दैनन्
mainsource_rainyseason	What is the main source of water for your household during the rainy season?			वर्षाको मौसममा तपाईको घरको मुख्य पानिको स्रोतको के हो?
		1	Private tap, hand pump or tank delivery in the court or in the house		1	घरको निजी धारा, पानिको पंप वा घरमा पानिको ट्याङ्क वितरण हुने।
		2	Shared tap, hand pump, tank delivery or surface water in the close neighborhood		2	साझा धारा, पानि को पंप, ट्याङ्क वितरण हुने वा, कुनै ताल वा पोखरी ।
		3	Community tap, hand pump, tanker delivery or surface water in the village		3	सामुदायिक धारा, पानि को पंप, ट्याङ्क वितरण हुने वा, कुनै ताल वा पोखरी ।
		4	Water source further away than the village		4	गाउँ भन्दा परको पानिको स्रोत ।
rainyseason	Do you use a different drinking water source during dry season?			तपाईले सुक्खा मौसममा कुनै अन्य पानिको स्रोतको प्रयोग गर्नुहुन्छ?
		1, 0	yes, no		1, 0	गर्छु/गर्दिन
mainsource_dryseason	What is the main source of water for your household during dry season?			सुख्खा मौसमको बेलामा, प्रतिदिन तपाईं कति पटक आफ्नो पानीको मुख्य स्रोत सम्म यात्रा गर्नुहुन्छ?
		1	Private tap, hand pump or tank delivery in the court or in the house		1	घरमा निजी धारा, पानिको पंप वा घरमा पानिको ट्याङ्कद्वारा पानी वितरण हुने ।
		2	Shared tap, hand pump, tank delivery or surface water in the close neighborhood		2	साझा धारा, पानि को पंप, ट्याङ्क वितरण हुने वा, कुनै ताल वा पोखरी ।
		3	Community tap, hand pump, tanker delivery or surface water in the village		3	सामुदायिक धारा, पानि को पंप, ट्याङ्क वितरण हुने वा, कुनै ताल वा पोखरी ।
		4	Water source further away than the village		4	गाउँ भन्दा परको पानिको स्रोत।
	How many containers do you carry per trip (minimum) in rainy season?	Note		बर्षात को समयमा तपाईले प्रति यात्रा कतिवटा पानी को भाडा बोक्नुहुन्थ्यो (कम्तिमा)?	Note
gagri30_min_rain	30L Gagri (big size gagri)	integer		3० लि गाग्री (ठूलो गाग्री)	integer
gagri20_min_rain	20L Gagri (normal size gagri)	integer		२० लि गाग्री (सामान्य गाग्री)	integer
gagri10_min_rain	15L Gagri (small gagri)	integer		15 लि गाग्री (सानो आकारको गाग्री)	integer
bottle5_min_rain	2-5L Plastic bottle	integer		2-5 लि प्लास्टिकको बोतल	integer
other_min_rain	other	integer		अन्य	integer
	How many containers do you carry per trip (maximum) in rainy season?	Note		कन्टेनरहरूको कुल संख्या पूर्ण अंकमा दिनुहोस् (अधिकतम)।	Note
gagri30_min_rain	30L Gagri (big size gagri)	integer		3० लि गाग्री (ठूलो गाग्री)	integer
gagri20_min_rain	20L Gagri (normal size gagri)	integer		२० लि गाग्री (सामान्य गाग्री)	integer
gagri10_min_rain	15L Gagri (small gagri)	integer		15 लि गाग्री (सानो आकारको गाग्री)	integer
bottle5_min_rain	2-5L Plastic bottle	integer		2-5 लि प्लास्टिकको बोतल	integer
other_min_rain	other	integer		अन्य	integer
	How many containers do you carry per trip (minimum) in dry season?	Note		तपाईले सुख्खा मौसममा प्रति यात्रा कति वटा पानिको भाँडा बोक्नुहुन्छ (न्युनतम संख्या)?	Note
gagri30_min_rain	30L Gagri (big size gagri)	integer		3० लि गाग्री (ठूलो गाग्री)	integer
gagri20_min_rain	20L Gagri (normal size gagri)	integer		२० लि गाग्री (सामान्य गाग्री)	integer
gagri10_min_rain	15L Gagri (small gagri)	integer		15 लि गाग्री (सानो आकारको गाग्री)	integer
bottle5_min_rain	2-5L Plastic bottle	integer		2-5 लि प्लास्टिकको बोतल	integer
other_min_rain	other	integer		अन्य	integer
	How many containers do you carry per trip (maximum) in dry season?	Note		तपाईले सुख्खा मौसममा प्रति यात्रा कति वटा पानिको भाँडा बोक्नुहुन्छ (उच्चतम संख्या)?	Note
gagri30_min_rain	30L Gagri (big size gagri)	integer		3० लि गाग्री (ठूलो गाग्री)	integer
gagri20_min_rain	20L Gagri (normal size gagri)	integer		२० लि गाग्री (सामान्य गाग्री)	integer
gagri10_min_rain	15L Gagri (small gagri)	integer		15 लि गाग्री (सानो आकारको गाग्री)	integer
bottle5_min_rain	2-5L Plastic bottle	integer		2-5 लि प्लास्टिकको बोतल	integer
other_min_rain	other	integer		अन्य	integer
weight_min_rain		integer		वजन-न्यूनतम-वर्षा मौसम	integer
weight_min_dry		integer		वजन-न्यूनतम-सुख्खा मौसम	integer
weight_max_rain		integer		वजन-अधिकतम-वर्षा मौसम	integer
weight_max_dry		integer		वजन-अधिकतम-सुख्खा मौसम	integer
weight_average_rain		integer		वजन-औसत-वर्षा मौसम	integer
weight_average_dry		integer		वजन-औसत-सुख्खा मौसम	integer
Weight_valuation_rainy_max		integer		वजन-मूल्यांकन-वर्षा मौसम	integer
Weight_valuation_dry_max		integer		वजन-मूल्यांकन-सुख्खा मौसम	integer
trips_rainyseason	How many trips do you conduct per day to your primary drinking water source in rainy season?	integer		वर्षा मौसमको बेलामा, प्रतिदिन तपाईं कति पटक आफ्नो पानीको मुख्य स्रोत सम्म यात्रा गर्नुहुन्छ?	integer
trips_dryseason	How many trips do you conduct per day to your primary drinking water source in dry season?	integer		सुख्खा मौसमको बेलामा, प्रतिदिन तपाईं कति पटक आफ्नो पानीको मुख्य स्रोत सम्म यात्रा गर्नुहुन्छ?	integer
minutes_rain	How many minutes do you walk to reach your primary drinking water source in the rainy season - if you do not carry water?	integer		वर्षा मौसममा तपाईले पानि बोक्नु नपरेको बेला, तपाईलाई आफ्नो खाने पानिको मुख्य स्रोत सम्म हिडेर पुग्न कति समय (मिनट) लाग्छ?	integer
minutes_dry	How many minutes do you walk to reach your primary drinking water source in the dry season - if you do not carry water?	integer		सुख्खा मौसममा तपाईले पानि बोक्नु नपरेको बेला, तपाईलाई आफ्नो खाने पानिको मुख्य स्रोत सम्म हिडेर पुग्न कति समय (मिनट) लाग्छ?	integer
minutes_rain_category		0	0 Minutes		0	० मिनेट
		1	1-2 Minutes		1	१-२ मिनेट
		2	3-5 Minutes		2	३-५ मिनेट
		3	6-10 Minutes		3	६-१० मिनेट
		4	11-15 Minutes		4	११-१५ मिनेट
		5	16-20 Minutes		5	१६-२० मिनेट
		6	> 20 Minutes		6	> २० मिनेट
minutes_dry_category		0	0 Minutes		0	० मिनेट
		1	1-2 Minutes		1	१-२ मिनेट
		2	3-5 Minutes		2	३-५ मिनेट
		3	6-10 Minutes		3	६-१० मिनेट
		4	11-15 Minutes		4	११-१५ मिनेट
		5	16-20 Minutes		5	१६-२० मिनेट
		6	> 20 Minutes		6	> २० मिनेट
tripsNr_by_minutes_rainy		integer		आवत जावत संख्या-मिनेट-वर्षा मौसम	integer
tripsNr_by_minutes_dry		integer		आवत जावत संख्या-मिनेट-सुख्खा मौसम	integer
Time_valuation_tripsbyminutes_rainy		integer		समय-मूल्यांकन-आवत जावत संख्या	integer
Time_valuation_tripsbyminutes_dry		integer		समय-मूल्यांकन-आवत जावत संख्या	integer
Risk_Carrying_Scale_rainy		integer		जोखिम-बोक्नु-मापन-वर्षा मौसम	integer
Risk_Carrying_Scale_dry		integer		जोखिम-बोक्नु-मापन-सुख्खा मौसम	integer
Riskcategory_Carrying_rainy				जोखिमका किसिम-वर्षा मौसम
Riskcategory_Carrying_dry				जोखिमका किसिम-सुख्खा मौसम
updown_rain	Do you have to walk uphill or downhill to carry the container filled with water from the primary water source back home during the rainy season?	1	Uphill	तपाईलाई पानि को स्रोतबाट पानिको भाडा बोकेर घर फर्किने बेला, उकालो चद्नुपर्छ कि ओरालो झर्नुपर्छ?	1	उकालो
		2	Downhill		2	ओरालो
		3	Uphill and downhill		3	उकालो र ओरालो
		4	Flat path		4	सम्म बाटो
path_sourcetohome_rainy_uphill1		1, 0	yes, no		1, 0	छ/छैन
path_sourcetohome_rainy_downhill2		1, 0	yes, no		1, 0	छ/छैन
path_sourcetohome_rainy_uphillanddownhill3		1, 0	yes, no		1, 0	छ/छैन
path_sourcetohome_rainy_flat4		1, 0	yes, no		1, 0	छ/छैन
updown_dry	Do you have to walk uphill or downhill to carry the container filled with water from the primary water source back home during the dry season?			तपाईलाई पानि को स्रोतबाट पानिको भाडा बोकेर घर फर्किने बेला, उकालो चद्नु पर्छ कि ओरालो झर्नु पर्छ?
		1	Uphill		1	उकालो
		2	Downhill		2	ओरालो
		3	Uphill and downhill		3	उकालो र ओरालो
		4	Flat path		4	सम्म बाटो
path_sourcetohome_dry_uphill1		1, 0	yes, no		1, 0	छ/छैन
path_sourcetohome_dry_downhill2		1, 0	yes, no		1, 0	छ/छैन
path_sourcetohome_dry_uphillanddownhill3		1, 0	yes, no		1, 0	छ/छैन
path_sourcetohome_dry_flat4		1, 0	yes, no		1, 0	छ/छैन
Water carrying during pregnancy
pregnant	Have you ever been pregnant?	1, 0	yes, no	तपाई कहिल्यै गर्भवती हुनुभएको छ?	1, 0	छ/छैन
curr_pregnant	Are you pregnant at the moment?	1, 0	yes, no	तपाई हालै गर्भवती हुनुहुन्छ?	1, 0	छ/छैन
pregnant_month	How many months are you pregnant now?	integer		तपाई कति महिना गर्भवती हुनुहुन्छ? (कति समयदेखि?)	integer
delivered	Have you delivered in the last 3 months?	1, 0	yes, no	तपाईले गएको ३ महिनामा बच्चा जन्माउनु भएको छ?	1, 0	छ/छैन
wat_preg	During pregnancy, do you carry the same amount of water as usual?	1	yes	के गर्भावस्थामा तपाईले सामान्य अवस्थमा बोक्ने जति पानीको मात्रा बोक्नुहुन्छ?	1	हो त्यतिकै पानी बोक्छु
		2	I carry less water		2	त्यतिबेला म कम बोक्छु
		3	I do not carry water		3	त्यतिबेला म पानी नै बोक्दिन
wat_delivery	In the three months after delivery, do you carry the same amount of water as usual?	1	yes	तपाईले ३ महिना अघि मात्र बच्चा जन्माउनु भयको थियो भने तपाईले सामान्य अवस्थमा बोक्ने जति पानीको मात्रा बोक्नुहुन्छ?	1	हो त्यतिकै पानी बोक्छु
		2	I carry less water		2	त्यतिबेला म कम बोक्छु
		3	I do not carry water		3	त्यतिबेला म पानी नै बोक्दिन
wat_preg_binary	During pregnancy, do you carry the same amount of water as usual?	1, 0	yes, no		1, 0	बोक्छु/ बोक्दिन
wat_delivery_binary	In the three months after delivery, do you carry the same amount of water as usual?	1, 0	yes, no		1, 0	बोक्छु/ बोक्दिन
helpedpreg	Who helps you lifting heavy loads such as carrying water and other loads during your pregnancies and in the 3 months after delivery?			तपाई गर्भवती हुँदा डेलिभर गरेको ३ महिना पछि तपाईलाई भारी भार उठाउन जस्तै पानी वा अन्य भारि बोक्न कसले सहयोग गरेको थियो?
		2	Husband		2	श्रीमान
		3	Mother in law		3	सासु
		4	Father in law		4	ससुरा
		5	Daughters		5	छोरीहरु
		6	Sons		6	छोराहरु
		71	Other family member		71	परिवारका अन्य सदस्य
		72	Other men of the community		72	समुदाय को अन्य मानिसहरु
		73	Other women of the community		73	समुदायका अन्य महिलाहरू
		7	Other		7	अन्य
		8	Nobody helps		8	कसैले सहयोग गर्दैन
helped_other	Specify other	text			text	अन्य
helpedpreg_husband	husband helped carrying water during pregnancy	1, 0	yes, no	श्रीमानले गर्भावस्थामा पानी बोक्न मदत गर्नुभयो।	1, 0	गरे/ गरेनन्
helpedpreg_mother_in_law	mother_in_law helped carrying water during pregnancy	1, 0	yes, no	सासुले गर्भावस्थामा पानी बोक्न मदत गर्नुभयो।	1, 0	गरे/ गरेनन्
helpedpreg_father_in_law	father_in_law helped carrying water during pregnancy	1, 0	yes, no	ससुराले गर्भावस्थामा पानी बोक्न मदत गर्नुभयो।	1, 0	गरे/ गरेनन्
helpedpreg_daughters	daughters helped carrying water durhelpedpregg pregnancy	1, 0	yes, no	छोरीले गर्भावस्थामा पानी बोक्न मदत गरे।	1, 0	गरे/ गरेनन्
helpedpreg_sons	sons helped carrying water durhelpedpregg pregnancy	1, 0	yes, no	छोराले गर्भावस्थामा पानी बोक्न मदत गरे।	1, 0	गरे/ गरेनन्
helpedpreg_other_family_member	other_family_member helped carrying water durfamilyg pregnancy	1, 0	yes, no	अन्य परिवारका सदस्यले गर्भावस्थामा पानी बोक्न मदत गर्नुभयो।	1, 0	गरे/ गरेनन्
helpedrep_other_in_community	other_in_community helped carrying water during pregnancy	1, 0	yes, no	अन्य समुदायका मानिसहरुले गर्भावस्थामा पानी बोक्न मदत गर्नुभयो।	1, 0	गरे/ गरेनन्
helpedpreg_nobody	nobody helped carrying water durhelpedpregg pregnancy	1, 0	yes, no	कोसैलेपनि गर्भावस्थामा पानी बोक्न मदत गर्नुभएन।	1, 0	गरे/ गरेनन्
helpedpreg_other_men_community	other_men_community helped carrying water durmeng pregnancy	1, 0	yes, no	अन्य समुदायका पुरुषहरुले गर्भावस्थामा पानी बोक्न मदत गर्नुभयो।	1, 0	गरे/ गरेनन्
helpedpreg_other_women_community	other_women_community helped carrying water durwomeng pregnancy	1, 0	yes, no	अन्य समुदायका महिलाहरुले गर्भावस्थामा पानी बोक्न मदत गर्नुभयो।	1, 0	गरे/ गरेनन्
helpedpreg_other	other helped carrying water durhelpedpregg pregnancy	1, 0	yes, no	अन्य कोसैले गर्भावस्थामा पानी बोक्न मदत गर्नुभयो।	1, 0	गरे/ गरेनन्
Carrying other loads				अन्य भार बोक्नु
carryloads	Are you involved in carrying other heavy loads such as wood, stones, grass, fertilizer in addition to water?	1, 0	yes, no	के तपाईं पानीको अतिरिक्त काठ, ढुंगा, घाँस, मल जस्ता अन्य भारी बोक्ने काममा संलग्न हुनुहुन्छ?	1, 0	yes, no
agecarry	Since which age are you carrying heavy loads?	integer		कुन उमेरदेखि तपाई भारी बोक्दै हुनुहुन्छ?	integer
kilos_day	If you are carrying loads, approximately how many kilogram in average do you carry per trip?	integer		यदि तपाइँ भारी बोक्दै हुनुहुन्छ भने, लगभग कति किलोग्राम प्रति यात्रा औसतमा बोकेर तपाइँ यात्रा गर्नुहुन्छ?	integer
loads_rainy	How often in one week do you carry heavy loads in rainy season?	0	No days (0)	बर्षा मौसमा एक हप्तामा तपाइ कती चोटी भारी बोक्नु हुन्छ ?	0	कुनै पनि दिन बोकेन (०)
		1	Less than half of the days (1-2)		1	आधा भन्दा कम दिन (१-२)
		2	About half of the days (3-4)		2	लगभग आधा दिन (३-४)
		3	More than half of the days (5-6)		3	आधा भन्दा बढी दिन (५-६)
		4	Everyday (7)		4	हरेक दिन (७)
loads_dry	How often in one week do you carry heavy loads in dry season?	0	No days (0)	सुक्खा मौसमा एक हप्तामा तपाइ कती चोटी भारी बोक्नु हुन्छ ?	0	कुनै पनि दिन बोकेन (०)
		1	Less than half of the days (1-2)		1	आधा भन्दा कम दिन (१-२)
		2	About half of the days (3-4)		2	लगभग आधा दिन (३-४)
		3	More than half of the days (5-6)		3	आधा भन्दा बढी दिन (५-६)
		4	Everyday (7)		4	हरेक दिन (७)
Health outcomes: questions during the quantitative interview
pain	Do you sometimes or always have pain in the bones, muscles or joints of your body?	1, 0	yes, no	के तपाईं कहिलेकाँही वा सँधै हड्डी, मांसपेशि वा तपाईंको शरीरको जोड़हरूमा दुखाइ हुन्छ?	1, 0	yes, no
location_pain	Where is the pain in your body located?	1 to 10	select location of pain	तपाईको शरीरमा दुखाइ कहाँ छ?	1 to 10
pain_muscles_arms	Muscles of arms	1, 0	yes, no	हातकोको मांसपेशीहरु	1, 0	yes, no
pain_shoulders	Shoulders	1, 0	yes, no	काँध	1, 0	yes, no
pain_elbows	Elbows	1, 0	yes, no	कुहिनो	1, 0	yes, no
pain_jointsofhands	Joints of hands	1, 0	yes, no	हातको जोर्नी	1, 0	yes, no
pain_fingers	Fingers	1, 0	yes, no	औंलाहरु	1, 0	yes, no
pain_muscles_legs	Muscles of legs	1, 0	yes, no	खुट्टा को मांसपेशिहरु	1, 0	yes, no
pain_hips	Hips	1, 0	yes, no	हिप्स	1, 0	yes, no
pain_knees	Knees	1, 0	yes, no	घुँडा	1, 0	yes, no
pain_ankles	Ankles	1, 0	yes, no	खुट्टा	1, 0	yes, no
pain_feet	Feet	1, 0	yes, no	पैताला	1, 0	yes, no
pain_head	Head	1, 0	yes, no	टाउको	1, 0	yes, no
pain_neck	Neck	1, 0	yes, no	घाँटी	1, 0	yes, no
severeneck	How severe is the pain at your neck?	1	Mild	तपाईको घाँटीमा कत्तिको दुखाइ छ?	1	हल्का दुख्ने
		2	Discomforting		2	आफ़्थ्यारो हुनेगरि दुख्ने
		3	Distressing		3	कठिनाई हुनेगरि दुख्ने
		4	Horrible		4	भयानक तरिकाले दुख्ने
		5	Excruciating		5	कष्टदायी दुखाई
frequentneck	How frequent is the pain at your neck?	1	Occasionally	तपाईको घाँटीमा कत्तिको दुखाइ हुन्छ?	1	कहिलेकहिँ
		2	Frequently		2	प्राय जस्तो
		3	Constant		3	सधैँ जस्तो
Pain_Neck_strong		0	none, mild, discomforting		0	छैन, हल्का, असुविधाजनक
		1	distressing, horrible, excruciating		1	कष्टकर, भयानक,सहन एकदमनै धेरै गार्हो भएको
Pain_Neck_frequent_constant		0	never, occasionally		0	कहिले पनि छैन, कहिलेकाहि
		1	frequently, constant		1	बारम्बार, स्थिर
pain_back	Back	1, 0	yes, no	पछाडि	1, 0	yes, no
severeback	How severe is the pain at your back?	1	Mild	तपाईको पीठमा कत्तिको दुखाइ छ?	1	हल्का दुख्ने
		2	Discomforting		2	आफ़्थ्यारो हुनेगरि दुख्ने
		3	Distressing		3	कठिनाई हुनेगरि दुख्ने
		4	Horrible		4	भयानक तरिकाले दुख्ने
		5	Excruciating		5	कष्टदायी दुखाई
frequentback	How frequent is the pain at your back?	1	Occasionally	तपाईको पीठमा कति पटक दुखाइ हुन्छ?	1	कहिलेकहिँ
		2	Frequently		2	प्राय जस्तो
		3	Constant		3	सधैँ जस्तो
Back_Pain_Strong		0	none, mild, discomforting	ढाड दुख्नु-कडा	0	छैन, हल्का, असुविधाजनक
		1	distressing, horrible, excruciating		1	कष्टकर, भयानक,सहन एकदमनै धेरै गार्हो भएको
Back_Pain_frequent_constant		0	never, occasionally	ढाड दुख्नु-बारम्बार-स्थिर	0	कहिले पनि छैन, कहिलेकाहि
		1	frequently, constant		1	बारम्बार, स्थिर
head_pain_intensity_vs_frequency		integer		टाउको दुखाई-तीव्रता	integer
neck_pain_intensity_vs_frequency		integer		घाँटी-दुखाई-तीव्रता	integer
back_pain_intensity_vs_frequency		integer		ढाड-दुखाई-तीव्रता	integer
Health Examination by nurse
weight	Weight kg	integer		तौल	integer
height	height cm	integer		उचाई (सेमी)	integer
height_m	height m	integer		उचाई (मिटर)	integer
vaginal_discharge	Vaginal discharge	1, 0	yes, no	योनि स्राव	1, 0
vulvular_itching	Vulvular itching	1, 0	yes, no	योनि चिलाउनु	1, 0
lowabd_pain	Lower abdominal pain	1, 0	yes, no	तल्लो पेट दुख्ने	1, 0
back_pain_HS	Lower back pain	1, 0	yes, no	ढाड दुख्नु	1, 0
comingout_vagina	Something coming out of vagina	1, 0	yes, no	योनीबाट केहि बाहिर निस्किनु	1, 0
involuntary_urine	Involuntary passage of urine	1, 0	yes, no	आफै पिसाब बग्नु	1, 0
parity	Parity (i.e number of pregnancies)	integer			integer
abortion	Abortion (incl type)	0	no abortion	गर्भपात	0	गर्भपात भएको छैन
		1	spontaneous abortion		1	आफै गर्भपात थाहा नहुनेगरी भएको
		2	induced abortion		2	गर्भपात गर्न प्रेरित गरेको
abortion_spontaneous	Spontanous abortion	1, 0	yes, no		1, 0
abortion_times	Times of abortion	integer		गर्भपात पटक	integer
uterus_prolapse_HA	Uterus prolapse	1, 0	yes, no	गर्भाशय प्रोल्याप्स	1, 0
degree_prolapse_HA	Having the sensation of something slipping down a little in the vagina, but feeling nothing in the vaginal opening	1	Stage 1	केहि थोरै तल झर्दै गरेको अनुभूति भएको, तर योनीको प्वालमा यसलाई महसुस गर्न सकिदैन।	1	चरण १
	Something has slipped down to the level of the vaginal opening	2	Stage 2	केहि योनिको स्तरमा तल झरेको महसूस हुनु।	2	चरण २
	The uterus has dropped down so much that upto 1 cm of it is bulging out of the vaginal opening	3	Stage 3	गर्भाशय यति तल झरेको छ कि यसको १ सेन्टीमिटर सम्म योनीको प्वालबाट बाहिर बल्ज हुँदैजानु।	3	चरण ३
	More than 1cm of the uterus is bulging out of the vaginal opening, having difficulty to walk and seeking health services due to this	4	Stage 4	गर्भाशयको १ सेमी भन्दा बढी योनीको प्वालबाट बाहिर निस्किनु जसले गर्दा हिड्नुलाई गार्हो महशुसहुनु र स्वस्थ सेवा खोज्नु जरुरी हुनु।	4	चरण ४
treatment_any	Treatment received for uterine prolapse	1	Ring pressary	यदि छ भने कुन किसिम को उपचार प्राप्त गर्नु भयो? ?	1	चुरा लायको
		2	Surgery		2	अपरेशन गरेको
		other	Other treatment		other	अन्य
treatment_any	treatment_ring pressary	1, 0	yes, no	उपचार-योनिमा चुरा लाउनु	1, 0	छ/छैन
treatment_any2	treatment_surgery	1, 0	yes, no	उपचार-शल्यक्रिया	1, 0	छ/छैन
treatment_anyother	treatment_any/other	other	Other treatment	अन्य उपचार	other	अन्य
Observation Water Carrying
distance	Enter distance between household and water source	integer		घर र पानीको स्रोत बीच दूरी प्रविष्ट गर्नुहोस्।	integer
altitudehouse	Enter altitude at household	integer		घरको उचाई प्रविष्ट गर्नुहोस्।	integer
altitudesource	Enter altitude at water source	integer		जल स्रोत उचाई प्रविष्ट गर्नुहोस्।	integer
delta_altitude	delta_altitude	integer		डेल्टा-उचाई	integer
delta_altitude categories	delta_altitude categories	-3	< -20m		-3	<२० मि
		-2	-6 to -20m		-2	-६ देखि - २०मि
		-1	-2 to -5m		-1	-२ देखि -५ मि
		0	-1 to 1m		0	-१ देखि १ सम्म
		1	2 to 5m		1	२ देखि ५ मि सम्म
		2	6 to 20m		2	६ देखि २० मि सम्म
		3	> 20m		3	>२० मि
gagri30	30L Gagri	integer		३० लि गाग्री	integer
gagri20	20L Gagri	integer		२० लि गाग्री	integer
gagri10	10L Gagri	integer		१० लि गाग्री	integer
bucket30	30L Plastic bucket	integer		३० लि प्लास्टिक बाल्टिन	integer
bucket20	20L Plastic bucket	integer		२० लि प्लास्टिक बाल्टिन	integer
bucket10	10L Plastic bucket	integer		१० लि प्लास्टिक बाल्टिन	integer
bottle20	20L Plastic bottle	integer		२० लि प्लास्टिकको बोतल	integer
bottle10	10L Plastic bottle	integer		१० लि प्लास्टिकको बोतल	integer
bottle5	2-5L Plastic bottle	integer		2-5 लि प्लास्टिकको बोतल	integer
other11	other	integer		अन्य	integer
weight_computed	weight_computed	integer			integer
total_weight_carried_observed	total_weight_carried_observed	integer			integer
straps_container	Is the container carried with straps and a basket (Doko)?	1, 0	yes, no	के पानि बोक्ने भाडामा पट्टि/नाम्लो र डोको छ?	1, 0	yes, no
straightback_whilelifting	Is the back straight while lifting?	0	back is not straight while lifting	के उनले भार उठाउँदा ढाड सीधा राखीरहेकी छिन?	0	छैन
		1	back is straight while lifting		1	छ
kneesbending_whilelifting	Is she bending knees while lifting?	0	knees are not bent while lifting	केहि उठाउँदा घुँडा बांगो गर्नुहुन्छ?	0	छैन
		1	knees are bent while lifting		1	छ
twist_whilelifting	Does she twist while lifting?	0	no twist while lifting	पानी बोक्ने बेलामा उनले आफ्नो शरीर बङयाउनु भएको थियो?	0	छैन
		3	twist while liftung		3	छ
straightback_and_kneesbent1	straightback_and_kneesbent1	0	back not straight, knees not bent		0	ढाड सिधा छैन, घुडा बाङ्गेको छैन
		2	back straight and knees bent		2	ढाड सिधा अनि घुडा बाङ्गेको छ
straightback_and_or_kneesbent2	straightback_and_or_kneesbent2	0	back not straight, knees not bent		0	ढाड सिधा छैन, घुडा बाङ्गेको छैन
		1	back straight or knees bent		1	ढाड सिधा अनि घुडा बाङ्गेको छ
		2	back straight and knees bent		2	ढाड सिधा अनि घुडा बाङ्गेको छ
straightback_and_or_kneesbent2_and_twist	straightback_and_or_kneesbent2_and_twist	0	back not straight, knees not bent, no twist		0	ढाड सिधा छैन, घुडा बाङ्गेको छैन, जिउ मोडेको छैन
		1	back straight or knees bent		1	ढाड सिधा अनि घुडा बाङ्गेको छ
		2	back straight and knees bent		2	ढाड सिधा अनि घुडा बाङ्गेको छ
		3	twist while liftung		3	पानी उचाल्दा जिउ मोडेको
		4	back straight or knees bent & twist while lifting		4	ढाड सिधा, घुडा बाङ्गेको अनि पानी उचाल्दा जिउ मोडेको
		5	back straight and knees bent & twist while lifting		5	ढाड सिधा, घुडा बाङ्गेको अनि पानी उचाल्दा जिउ मोडेको
Bodyposture_valuation	Bodyposture_valuation	1	Back straight, no twist while lifting		1	ढाड सिधा, अनि पानी उचाल्दा जिउ नमोडेको
		2	Back straight & twisting or Back bent & no twisting		2	ढाड सिधा, अनि जिउ मोडेको अथवा ढाड बाङ्गेको तर जिउ नमोडेको
		4	Back bent & twisting		4	ढाड बाङ्गेको र जिउ मोडेको
load_atbody_whilelifting	Is the load kept close to the body while lifting?	0	load not close to body		0	छैन
		1	load close to body		1	छ
