# Supplementary material for: Water carrying in hills of Nepal–associations with women’s musculoskeletal disorders, uterine prolapse, and spontaneous abortions
Source: PLoS One. 2022 Jun 23;17(6):e0269926. doi: 10.1371/journal.pone.0269926 (PMC9223305; doi:10.1371/journal.pone.0269926)
Supplement: S1 Table — (XLSX) [file pone.0269926.s002.xlsx]

## Sheet: Sheet1
Measurements of variables
Variable name	Measurements
Outcome Variables
Uterus prolapse	1=yes/ 0=no
Spontaneous abortion	1=yes/ 0=no
Strong back pain	1=distressing, horrible or excruciating pain 0=no, mild or discomforting pain
Pain Neck	1=yes/ 0=no
Pain Hips	1=yes/ 0=no
Pain Knees	1=yes/ 0=no
Factors included in Regression Model
Age	continuous score
Education interviewee	1=Illiterate 2=Informal education 3=Primary 4=Secondary 5=Higher secondary and above
Education husband	1=Illiterate 2=Informal education 3=Primary 4=Secondary 5=Higher secondary and above
Wealth Index (deciles; calculated)	continuous score
Body mass index (calculated)	-1=underweight 0=normal 1=overweight
Age of giving first birth	continuous score
Parity (i.e number of completed pregnancies)	continuous score
Carries same amount of water during pregnancy	1=yes/ 0=no
Carries same amount of water during 3 months after delivery	1=yes/ 0=no
Support during daily water carrying
Water transport husband helps	1=yes/ 0=no
Water transport mother-in-law/daughter-in-law helps	1=yes/ 0=no
Water transport nobody helps	1=yes/ 0=no
Help received to carry loads during pregnancy & 3 months after delivery from:
husband	1=yes/ 0=no
mother-in-law	1=yes/ 0=no
father-in-law	1=yes/ 0=no
daugthers	1=yes/ 0=no
sons	1=yes/ 0=no
other family members	1=yes/ 0=no
others in community	1=yes/ 0=no
nobody	1=yes/ 0=no
Water carrying
Riskcategory of water carrying in dry season (max. weight)	Category 1: light stress, harm to health not very likely. Category 2: Increased stress. Physical overstraining for less robust individuals possible. Measures for improvement recommended. Category 3: Considerably increased stress. Physical overstraining also for robust individuals possible. Measures for improvement necessary. Category 4: Excessive stress. Physical overstraining likely even for tra…
Riskcategory of water carrying in rainy season (max. weight)
Δ Altitude between water source and home (in meters)	continuous score
Container carried in a basket with straps around forehead	1=yes/ 0=no
Carrying of other loads
Age of starting to carry heavy loads	continuous score
Other loads carried per trip in average (weight in kg)	continuous score
Nr of days/week loads are carried in the rainy season	0=No days 1=Less than half of the days (1-2 days/week) 2=About half of the days (3-4 days/week) 3=More than half of the days (5-6 days/week) 4=Everyday (7 days/week)
Nr of days/week loads are carried in the dry season	0=No days 1=Less than half of the days (1-2 days/week) 2=About half of the days (3-4 days/week) 3=More than half of the days (5-6 days/week) 4=Everyday (7 days/week)
Variables used for calculated factors
Variables used for the calculation of the water carrying related risk category (a) during rainy season, b) during dry season
Time valuation (=Nr of trips to water source per day * Minutes to reach water source)	1=0-4 minutes 2=5-14 minutes 4=15-59 minutes 6=60-119 minutes 8=2h-4h 10=>4h
Minutes to source rainy seasona	continuous score
Minutes to source dry seasona	continuous score
Nr of trips to water source in rainy season per daya	continuous score
Nr of trips to water source in dry season per daya	continuous score
Weight valuation (maximum water-weight carried)	1=1-4kg 2=5-9kg 4=10-15kg 7=16-25kg 25=26-70kg
Maximum water load carried rainy season (weight in kg)a	continuous score
Maximum water load carried dry season (weight in kg)a	continuous score
Body posture valuation	1= "Back straight and/or knees bent while lifting; no twist" 2= "Back straight and/or knees bent and twist while lifting" or "Back bent and or knees not bent & no twist while lifting" 4= "Back bent and or knees not bent & twist while lifting"
Execution valuation	0=good ergonomic conditions, no obstacles, flat stable ground 1=unfavorable ergonomic conditions, uneven, rough, soft ground 2=Instability of weight, limited mobility
Variables used for the calculation of the Body Mass Index
Body weight in kg	continuous score
Body height in m	continuous score
Variables used for the calculation of the Wealth Index
Owns a radio	1=yes/ 0=no
Owns a TV	1=yes/ 0=no
Owns a solar panel	1=yes/ 0=no
Owns a mobile phone	1=yes/ 0=no
Owns a bicycle	1=yes/ 0=no
Owns a motor bike	1=yes/ 0=no
Owns a car	1=yes/ 0=no
Owns a fridge	1=yes/ 0=no
Owns a watch	1=yes/ 0=no
Owns none of the above items	1=yes/ 0=no
Fuel mainly used for cooking	1=Wood 2=Charcoal 3=Kerosene 4=Gas 5=Electricity
Owner of the house	2=own house 1=rented house
Number of rooms in the house	continuous score
Area of land owned by the family (in Ropanis)	continuous score
Average monthly expenditure (in NRs)	1=Less than 2400 Rs 2=2500 to 4800 Rs 3=4900 to 9600 Rs 4=9700 to 24000 Rs 5=More than 25000 Rs
a self-reported
