# Supplementary material for: Water carrying in hills of Nepal–associations with women’s musculoskeletal disorders, uterine prolapse, and spontaneous abortions
Source: PLoS One. 2022 Jun 23;17(6):e0269926. doi: 10.1371/journal.pone.0269926 (PMC9223305; doi:10.1371/journal.pone.0269926)
Supplement: S2 Table — (XLSX) [file pone.0269926.s003.xlsx]

## Sheet: Sheet1
Demographic Information
	N	Percentage	Mean (SD)
General demographics
Age Category	1001
16-29		34.965
30-39		32.2677
40-50		32.8
Education Interviewee	1001
Illiterate		17.982
Informal education		26.1738
Primary		19.6
Secondary		22.4
Higher secondary and above		13.8861
Education Husband	920
Illiterate		13.0435
Informal education		4.02174
Primary		28.8
Secondary		37
Higher secondary and above		17.1739
Occupation Husband	912
Agriculture		31.5789
Small Business		12.7193
Daily labourer		16.6667
Retired with pension		0.219298
Employed		30
Other independent work		5.26316
none		3.50877
Wealth Index in Quintiles	1001		0.22 (0.12)
lowest quintile		53.8
2nd quintile		39.1608
3rd quintile		6.09391
4th quintile		0.599401
5th quintile		0.2997
Is involved in economic activities	1001	70
Takes final decision on buying household goods	1000
Self		37.5
Self and Husband		21.3
Husband only		22.7
Mother in law		6.4
Father in law		6.7
Other family members		5.4
Body Mass Index (BMI)	995
underweight		6.43216
normal		52.7638
overweight		40.804
Age of marriage	955		18.5 (3.6)
Age at birth of first child	890		19.9 (3.7)
Nr of pregnancies (parity)	998		2.6 (1.7)
Child mortality	998		0.16 (0.47)
One child died		11.1
More than one child died		2.1
Marital status
Living together with husband	955	78.6387
Not living together with husband		17.6963
Widow		3.56021
Divorced		0
Others		0.1
Currently pregnant	921	4.1
Delivered during the past 3 months	880	2.7
