# Supplementary material for: Water carrying in hills of Nepal–associations with women’s musculoskeletal disorders, uterine prolapse, and spontaneous abortions
Source: PLoS One. 2022 Jun 23;17(6):e0269926. doi: 10.1371/journal.pone.0269926 (PMC9223305; doi:10.1371/journal.pone.0269926)
Supplement: S3 Table — (XLSX) [file pone.0269926.s004.xlsx]

## Sheet: Table 4a&4b
Table 4a. Association of risk factors with uterine prolapse, abortions, and strong back pain in multivariate GLMM
	Uterine Prolapse					Spontaneous abortion					Strong back pain
	B	p	OR	95% CI		B	p	OR	95% CI		B	p	OR	95% CI
				Lr	Up				Lr	Up				Lr	Up
Intercept	-5.75	0	0	0	0.06	-5.53	0	0.004	0	0.07	-0.22	0.841	0.8	0.09	6.82
Age (16-50)	-0.01	0.765	0.99	0.94	1.04	-0.06	0.018	0.939	0.89	0.99	-0.01	0.795	0.99	0.96	1.03
Education interviewee	0.03	0.765	1.03	0.84	1.26	-0.04	0.678	0.957	0.78	1.18	-0.1	0.236	0.91	0.78	1.06
Education husband	-0.04	0.664	0.97	0.82	1.13	0	0.969	0.997	0.84	1.18	0	0.978	1	0.88	1.13
Wealth Index (deciles)a	1.95	0.089	7.06	0.74	67.34	2.35	0.049	10.484	1.02	108.25	1.94	0.041	6.97	1.08	44.97
Body mass indexb	0.13	0.593	1.14	0.71	1.83	-0.18	0.46	0.834	0.52	1.35	0	0.99	1	0.69	1.45
Age of giving first birth	0.07	0.071	1.08	0.99	1.17	0.12	0.005	1.126	1.04	1.22	0.02	0.481	1.02	0.96	1.09
Parity (i.e number of pregnancies)	0.27	0.011	1.31	1.06	1.61	0.64	<0.001	1.892	1.52	2.36	0.08	0.347	1.09	0.91	1.3
Daily water transport husband helps	0.01	0.964	1.01	0.53	1.93	0.04	0.917	1.038	0.52	2.07	-0.58	0.031	0.56	0.33	0.95
Daily water transport mother-in-law helps	-0.23	0.643	0.8	0.3	2.08	-0.06	0.901	0.939	0.35	2.54	0.1	0.775	1.11	0.55	2.24
Daily water transport daughter helps	0.26	0.424	1.3	0.68	2.47	0.06	0.87	1.06	0.53	2.14	-0.36	0.206	0.7	0.4	1.22
Daily water transport nobody helps	-0.06	0.904	0.95	0.38	2.34	0.56	0.234	1.757	0.69	4.44	-0.5	0.167	0.61	0.3	1.23
Riskcategoryc of water carrying in rainy season	0.37	0.004	1.44	1.12	1.85	0.03	0.817	1.034	0.78	1.37	-0.03	0.782	0.97	0.78	1.21
Δ Altitude between water source and home (in meters)d	0.01	0.167	1.01	1	1.01	0	0.182	0.996	0.99	1	0	0.43	1	1	1.01
Container carried with basket and straps	-0.07	0.855	0.93	0.44	1.96	-0.52	0.238	0.593	0.25	1.41	0.41	0.179	1.5	0.83	2.71
Age of starting to carry heavy loads	-0.05	0.232	0.95	0.88	1.03	0.04	0.234	1.043	0.97	1.12	-0.04	0.232	0.96	0.91	1.02
Other loads carried per trip in average (weight in kg)	-0.01	0.501	0.99	0.97	1.01	0	0.808	0.997	0.98	1.02	-0.01	0.433	0.99	0.98	1.01
Nr of days/week other loads are carried in the dry season	0.22	0.08	1.25	0.97	1.59	0.12	0.348	1.123	0.88	1.43	0.08	0.346	1.09	0.91	1.3
Amount of water carried during pregnancy (3=none)	-1.72	0.019	0.18	0.04	0.75	-0.54	0.43	0.585	0.15	2.22	-0.38	0.416	0.69	0.28	1.7
Amount of water carried during pregnancy (2=less)	-0.39	0.313	0.68	0.32	1.44	-0.02	0.955	0.977	0.43	2.2	-0.23	0.456	0.79	0.43	1.46
Amount of water carried during pregnancy (1=the same)	0e					0e					0e
Amount of water carried after delivery (3=none)	0.9	0.094	2.45	0.86	6.98	0.36	0.527	1.436	0.47	4.42	0.6	0.145	1.82	0.81	4.08
Amount of water carried after delivery (2=less)	0	0.998	1	0.46	2.17	-0.26	0.541	0.775	0.34	1.76	-0.07	0.82	0.93	0.5	1.73
Amount of water carried after delivery (1=the same)	0e					0e					0e
Help received to carry loads during pregnancy & 3 months after delivery from:
husband	0.38	0.373	1.46	0.64	3.35	0.22	0.608	1.245	0.54	2.88	-0.6	0.061	0.55	0.29	1.03
mother-in-law	0.09	0.824	1.09	0.5	2.4	-0.07	0.865	0.931	0.41	2.13	-0.99	0.003	0.37	0.2	0.71
daughters	-2.3	0.037	0.1	0.01	0.87	-1.09	0.103	0.337	0.09	1.25	-1.13	0.026	0.32	0.12	0.87
sons	1.85	0.017	6.35	1.4	28.83	1.72	0.015	5.603	1.4	22.45	0.68	0.276	1.98	0.58	6.79
other family members	0.44	0.238	1.55	0.75	3.23	-0.42	0.311	0.659	0.29	1.48	-0.73	0.021	0.48	0.26	0.9
others in community	0.51	0.318	1.66	0.61	4.48	-0.07	0.889	0.93	0.34	2.55	-0.63	0.156	0.53	0.22	1.27
nobody	1.49	0.004	4.43	1.59	12.32	0.4	0.45	1.49	0.53	4.2	-0.62	0.12	0.54	0.25	1.18
a wealth index: 0=lowest decile, 10=highest decile, b BMI categorized into: underweight:-1, normal: 0, overweight: 1,
c Risk category I-IV: light stress (I) - excessive stress (IV), see detailed definitions in methods chapter, d Δ Altitude=m(source)- m(home), e Reference category
Table 4b. Association of risk factors with pain in the neck, hips, and knees in multivariate GLMM
	Neck Pain					Pain Hips					Pain Knees
	B	p	OR	95% CI		B	p	OR	95% CI		B	p	OR	95% CI
				Lr	Up				Lr	Up				Lr	Up
Intercept	-3.96	0.058	0.02	0	1.15	-5.34	0.002	0	0	0.14	-0.36	0.694	0.7	0.12	4.13
Age (16-50)	0.05	0.199	1.05	0.98	1.12	0.02	0.432	1.02	0.97	1.08	0.04	0.025	1.04	1	1.07
Education interviewee	0.03	0.838	1.03	0.77	1.38	0.01	0.957	1.01	0.81	1.26	-0.06	0.362	0.94	0.83	1.07
Education husband	0	0.998	1	0.8	1.26	0.03	0.737	1.03	0.86	1.23	0.03	0.634	1.03	0.92	1.14
Wealth Index (deciles)a	0.64	0.713	1.89	0.06	55.99	-0.67	0.631	0.51	0.03	8.02	-0.48	0.561	0.62	0.12	3.1
Body mass indexb	-0.06	0.859	0.94	0.47	1.88	0.16	0.561	1.17	0.68	2.01	0.17	0.272	1.19	0.87	1.61
Age of giving first birth	-0.05	0.455	0.96	0.85	1.08	-0.02	0.719	0.98	0.9	1.08	-0.07	0.014	0.93	0.88	0.99
Parity (i.e number of pregnancies)	-0.09	0.622	0.92	0.65	1.29	0	0.988	1	0.78	1.29	-0.04	0.576	0.96	0.82	1.11
Daily water transport husband helps	-0.12	0.81	0.89	0.34	2.34	0.25	0.536	1.28	0.58	2.81	0.08	0.73	1.08	0.7	1.67
Daily water transport mother-in-law helps	-0.22	0.761	0.8	0.19	3.32	0.11	0.837	1.12	0.37	3.36	-0.18	0.546	0.83	0.46	1.5
Daily water transport daughter helps	-0.37	0.475	0.69	0.25	1.89	-0.24	0.545	0.79	0.36	1.71	-0.05	0.843	0.96	0.61	1.5
Daily water transport nobody helps	-0.59	0.419	0.56	0.13	2.31	0.07	0.902	1.07	0.37	3.13	-0.03	0.92	0.97	0.53	1.78
Riskcategoryc of water carrying in rainy season	-0.05	0.789	0.95	0.63	1.41	0.53	<0.001	1.69	1.27	2.26	-0.14	0.141	0.87	0.73	1.05
Δ Altitude between water source and home (in meters)d	0	0.446	1	0.99	1.01	0	0.377	1	1	1.01	0	0.302	1	0.99	1
Container carried with basket and straps	0.24	0.672	1.27	0.42	3.89	-0.15	0.737	0.86	0.37	2.03	-0.01	0.984	0.99	0.58	1.7
Age of starting to carry heavy loads	0.02	0.695	1.02	0.92	1.13	0.06	0.176	1.06	0.98	1.15	0.01	0.599	1.01	0.96	1.06
Other loads carried per trip in average (weight in kg)	0	0.828	1	0.97	1.02	-0.01	0.647	0.99	0.97	1.02	0	0.93	1	0.99	1.01
Nr of days/week other loads are carried in the dry season	0.1	0.574	1.1	0.78	1.56	0.11	0.418	1.12	0.85	1.46	0.01	0.922	1.01	0.87	1.16
Amount of water carried during pregnancy (3=none)	-0.55	0.544	0.58	0.1	3.41	0.17	0.817	1.19	0.28	5.08	-0.91	0.029	0.4	0.18	0.91
Amount of water carried during pregnancy (2=less)	-0.41	0.47	0.66	0.22	2.02	0.33	0.461	1.39	0.58	3.36	-0.27	0.293	0.76	0.46	1.26
Amount of water carried during pregnancy (1=the same)	0e					0e					0e
Amount of water carried after delivery (3=none)	0.24	0.768	1.27	0.26	6.24	-0.6	0.383	0.55	0.14	2.12	0.01	0.983	1.01	0.49	2.07
Amount of water carried after delivery (2=less)	0.16	0.789	1.17	0.37	3.65	-0.11	0.812	0.9	0.37	2.16	0.24	0.371	1.27	0.76	2.12
Amount of water carried after delivery (1=the same)	0e					0e					0e
Help received to carry loads during pregnancy & 3 months after delivery from:
husband	0.1	0.864	1.11	0.35	3.5	0.11	0.813	1.12	0.45	2.77	0.19	0.459	1.21	0.74	1.98
mother-in-law	-0.1	0.871	0.91	0.29	2.89	-0.36	0.431	0.69	0.28	1.72	0.36	0.141	1.44	0.89	2.34
daughters	0.26	0.733	1.29	0.3	5.62	0.53	0.337	1.69	0.58	4.98	0.26	0.467	1.29	0.65	2.58
sons	1.12	0.198	3.07	0.56	16.94	-1.27	0.389	0.28	0.02	5.08	-0.68	0.273	0.51	0.15	1.71
other family members	-0.13	0.807	0.87	0.3	2.58	0.39	0.312	1.48	0.69	3.15	-0.18	0.445	0.84	0.53	1.32
others in community	0.18	0.816	1.2	0.26	5.57	0.66	0.2	1.94	0.7	5.33	-0.32	0.368	0.72	0.36	1.46
nobody	0.58	0.422	1.79	0.43	7.5	0.52	0.37	1.68	0.54	5.2	0.39	0.232	1.48	0.78	2.82
a wealth index: 0=lowest decile, 10=highest decile, b BMI categorized into: underweight:-1, normal: 0, overweight: 1,
c Risk category I-IV: light stress (I) - excessive stress (IV), see detailed definitions in methods chapter, d Δ Altitude=m(source)- m(home), e Reference category
